# Supplementary material for: Olive Oil Extracts and Oleic Acid Attenuate the LPS-Induced Inflammatory Response in Murine RAW264.7 Macrophages but Induce the Release of Prostaglandin E2
Source: Nutrients. 2021 Dec 11;13(12):4437. doi: 10.3390/nu13124437 (PMC8703532; doi:10.3390/nu13124437)
Supplement: Supplementary file 1 [file nutrients-13-04437-s001.zip]

Archive with 1 entries (1 files):
- nutrients-1485079-supplementary.pdf
